# Supplementary material for: Sour Beer with Lacticaseibacillus paracasei subsp. paracasei F19: Feasibility and Influence of Supplementation with Spondias mombin L. Juice and/or By-Product
Source: Foods. 2022 Dec 16;11(24):4068. doi: 10.3390/foods11244068 (PMC9778371; doi:10.3390/foods11244068)
Supplement: Supplementary file 1 [file foods-11-04068-s001.zip]

Archive with 1 entries (1 files):
- foods-2038620-supplementary.xlsx
