# Supplementary material for: Sour Beer with Lacticaseibacillus paracasei subsp. paracasei F19: Feasibility and Influence of Supplementation with Spondias mombin L. Juice and/or By-Product
Source: Foods. 2022 Dec 16;11(24):4068. doi: 10.3390/foods11244068 (PMC9778371; doi:10.3390/foods11244068)
Supplement: Supplementary file 1 [file foods-11-04068-s001.zip › foods-2038620-supplementary.xlsx]

## Sheet: Table S1
Table S1 - Chemical composition of the water used for the production of beers, according to the manufacturer (Bonafont, Jundiaí, Brazil).
Chemical composition	(mg/mL)
Barium	0.077
Strontium	0.092
Calcium	3830
Magnesium	2180
Potassium	1250
Sodium	3580
Phosphate	0.14
Sulfate	0.21
Bicarbonate	31.71
Fluoride	0.10
Nitrate	1.49
Chloride	0.18

## Sheet: Table S2
Table S2 - Compounds found in all formulations and in the wort identified by HS-SPME/GC–MS analysis. Perflavor data used to characterize odors and tastes.
		Control		Bagasse		Bagasse and juice		Juice		Perflavor description
Name	CAS #	28 days	58 days	28 days	58 days	28 days	58 days	28 days	58 days	Odor	Flavor
1,2-Epoxyundecane	17322-97-3
Propyl octanoate	624-13-5									coconut, cacao, gin
Heptanoic acid	111-14-8									rancid, sour, cheesy, sweat	waxy, cheesy, fruity, dirty and fatty
Benzaldehyde, 4-chloro-	104-88-1
2-Undecanone	112-12-9									waxy, fruity, creamy, fatty, orris, floral	waxy, fruity with creamy cheese like notes
n-Capric acid isobutyl ester	30673-38-2									oily, sweet, brandy, apricot, fermented, cognac
3-Tridecanone	1534-26-5
Ethane, 1,1-diethoxy-	105-57-7									ether, green, nut, earthy, sweet, vegetable	nutty, earthy, vegetable
3-Buten-2-ol, 2-methyl-	115-18-4									herbal, earthy, oily
Propanoic acid, 2-methyl-	79-31-2									acidic, sour, cheese, dairy, buttery, rancid	acidic, sour, cheesy, limburger cheese, dairy, creamy
Butanoic acid, 2-methyl-	116-53-0									pungent, acid, roquefort, cheese	fruity, dirty, acidic with a dairy buttery and cheesey nuance
Tridecanal	10486-19-8									fresh, clean, aldehydic, soapy, citrus, petal, waxy, grapefruit, peel	fresh, waxy, clean, cloth, laundered, cloth, soapy, aldehydic, citru,s rind, grapefruit, peel
Nonanoic acid, ethyl ester	123-29-5									fruity, rose, waxy, rum, wine, natural, tropical	waxy, soapy, cognac, estery fruity and tropical, grape
n-Caprylic acid isobutyl ester	5461_6-3
Humulenol-II	19888-0-7
1-Hexanol, 2-ethyl-	104-76-7									citrus, fresh, floral, oily, sweet	sweet, fatty, fruity
Heptanoic acid, ethyl ester	106-30-9									fruity, pineapple, cognac, rum, wine	fruity, pineapple, banana and strawberry with a spicy, oily nuance
Tetradecanoic acid, ethyl ester	124-6-1
4-Vinylphenol	2628-17-3									chemical, phenolic, medicinal, sweet	phenolic, medicinal, spicy
Tetradecane	629-59-4									mild waxy
Butanedioic acid, diethyl ester	123-25-1									mild, fruity, cooked, apple, ylang	fruity, tart, tropical, floral, passion fruit
Humulene	6753-98-6									woody
2-Propenoic acid, 3-phenyl-, ethyl ester, (E)-	4192-77-2									floral, honey, balsamic
Acetic acid, 2-phenylethyl ester	103-45-7									floral, rose, sweet, honey, fruity, tropical	sweet, honey, floral, rosy with a slight green nectar fruity body and mouth feel
Ethyl 9-hexadecenoate	54546-22-4
Benzoic acid, ethyl ester	93-89-0									fruity, dry, musty, sweet, wintergreen	sweet, medicinal, green, minty, fruity, birch beer and wintergreen like
1-Decanol	112-30-1									fatty, waxy, floral, orange, sweet, clean, watery	waxy, green, fatty, floral, costus, watery, citrus
Octanoic acid, 3-methylbutyl ester	2035-99-6									sweet, oily, fruity, green, soapy, pineapple, coconut	sweet, fruity, waxy, pineapple, fruity and green with coconut and cognac nuances
2-Naphthalenemethanol, 1,2,3,4,4a,5,6,8a-octahydro-.alpha.,.alpha.,4a,8-tetramethyl-, [2R-(2.alpha.,4a.alpha.,8a.beta.)]-	473-16-5
Styrene	100-42-5									sweet, balsam, floral, plastic
2-Furanmethanol, 5-ethenyltetrahydro-.alpha.,.alpha.,5-trimethyl-, cis-	5989-33-3									earthy, floral, sweet, woody
2,4-Di-tert-butylphenol	96-76-4									phenolic
Ethyl 2-hydroxy-3-phenylpropanoate	15399-5-0
Bicyclo[4.2.0]octa-1,3,5-triene	694-87-1
Trimethylsilyl fluoride	420-56-4
1-Butanol, 2-methyl-, acetate	624-41-9									over, ripe, fruit, sweet, banana, juicy, fruit	sweet, banana, fruity, estry and ripe with a juicy fruit note
trans-Linalool oxide (furanoid)	34995-77-2									floral
trans-Ocimenol	7643-60-9
2-Undecanol	1653-30-1									fresh, waxy, clean, cloth, cotton, sarsaparilla	waxy fatty clean oily fresh fishy nut flesh tallow
Ethyl 3-hydroxyoctanoate	7367-90-0									winey, fruity, floral
Pentadecanoic acid, 3-methylbutyl ester	2306-91-4									waxy, banana, fruity, sweet, cognac, green	waxy, fruity, banana, green, creamy, cheesy
D-Limonene	5989-27-5									citrus, orange, fresh, sweet	sweet, orange, citrus and terpy
trans-.beta.-Ocimene	3779-61-1									sweet herbal
4-Hepten-1-ol	20851-55-2
Benzaldehyde	100-52-7									strong, sharp, sweet, bitter, almond, cherry	sweet, oily, almond, cherry, nutty and woody
Naphthalene, 1,2,3,4-tetrahydro-1,1,6-trimethyl-	475-3-6
5-Octen-1-ol, (Z)-	64275-73-6									green, melon, watery, watermelon, earthy, mushroom, violet, leaf, fishy, soapy	green, melon, waxy, fatty, mushroom, vegetable, asparagus, violet, leaf
1,5,7-Octatrien-3-ol, 3,7-dimethyl-	29957-43-5									mouldy
3,6-Dimethyl-2,3,3a,4,5,7a-hexahydrobenzofuran	70786-44-6									herbal, dill
7-Octen-2-ol, 2-methyl-6-methylene-	543-39-5									fresh, floral, lavender, citrus
Terpinen-4-ol	562-74-3									pepper, woody, earth, musty, sweet	cooling, woody, earthy, clove spicy with a citrus undernote
Cycloheptasiloxane, tetradecamethyl-	107-50-6
3-Cyclohexene-1-acetaldehyde, .alpha.,4-dimethyl-	29548-14-9									spicy, herbal
Hexanoic acid, 2-ethyl-	149-57-5
2-Octen-1-ol, 3,7-dimethyl-	40607-48-5
(Z)-4-Decen-1-ol	57074-37-0									waxy, fatty, fruity
Geraniol	106-24-1									sweet, floral, fruity, rose, waxy, citrus	floral, rosy, waxy and perfumey with a fruity, peach-like nuance
Benzaldehyde, 2,4-dimethyl-	15764-16-6									naphthyl, cherry, almond, spice, vanilla	naphthyl, cherry, almond, spice and vanilla
Benzaldehyde, 4-propyl-	28785-6-0
3-Cyclohexene-1-ethanol, .beta.,4-dimethyl-, [S-(R*,S*)]-	13835-75-1
p-Mentha-1(7),8(10)-dien-9-ol	29548-13-8
3-Phenylpropanol	122-97-4									sweet, spicy, cinnamyl, mignonette, hyacinth, balsam	spicy, cinnamon, balsamic, fruity, winey and honey-like with floral nuances
Benzene, 1,2,3-trimethoxy-5-(2-propenyl)-	487-11-6									spice, flower
Methyleugenol	93-15-2									sweet, fresh, warm, spicy, clove, carnation, cinnamon	spice, cinnamon and clove, mouth tingle, fresh, peppery and woody
1,3-Dioxolane, 2,4,5-trimethyl-	3299-32-9
(+)-4-Carene	29050-33-7
.gamma.-Terpinene	99-85-4									oily woody terpene lemon/lime tropical herbal	terpy, citrus, lime-iike, oily, green with a tropical fruity nuance
Benzeneacetaldehyde	122-78-1									green, sweet, floral, hyacinth, clover, honey, cocoa	honey, sweet, floral, chocolate and cocoa, with a spicy nuance
Cyclohexanone, 3-butyl-	39178-69-3
Cyclopentane, pentyl-	3741-0-2
Cyclododecanol	1724-39-6
Propanoic acid, 2-methyl-, 3-hydroxy-2,2,4-trimethylpentyl ester	77-68-9
2,2,4-Trimethyl-1,3-pentanediol diisobutyrate	6846-50-0
Globulol	51371-47-2									floral rose
2-Propenoic acid, 3-phenyl-, ethyl ester	103-36-6									sweet, balsam, fruity, spicy, powdery, berry, plum	balsamic, powdery, fruity, berry, punch, spice, sweet and green
Isobutyl acetate	110-19-0									sweet fruity ethereal banana tropical	sweet fruity with a banana tutti frutti note
Butanoic acid, ethyl ester	105-54-4									fruity, juicy, fruit, pineapple, cognac	fruity, sweet, tutti frutti, apple, fresh and lifting, ethereal
Cyclohexene, 1-methyl-4-(1-methylethylidene)-	586-62-9									fresh, woody, sweet, pine, citrus	woody, terpy, lemon and lime-like with a slight herbal and floral nuance
1-Octene, 6-methyl-	13151-10-5
2,6-Octadiene, 1-methoxy-3,7-dimethyl-, (E)-	2565-82-4									rose, sweet	greengage
Hexanoic acid, 3-hydroxy-, ethyl ester	2305-25-1									fruity, grape, burnt, wood, hay, spicy, pineapple, cranberry, dusty, woody	sweet, fruity, tropical, grape, grassy, hay, cranberry, citrus
Cyclohexane, 1-bromo-2-methyl-	6294-39-9
2,6-Octadien-1-ol, 3,7-dimethyl-, (Z)-	106-25-2									sweet, natural, neroli, citrus, magnolia	lemon, bitter, green and fruity with a terpy nuance
2,2'-Isopropylidenebis(tetrahydrofuran)	89686-69-1
5,9-Undecadien-2-ol, 6,10-dimethyl-	53837-34-6
(-)-Globulol	489-41-8
1-Butanol	71-36-3									fusel, oil, sweet, balsam, whiskey	banana, fusel
3-Hexen-1-ol, (Z)-	928-96-1									fresh, green, cut grass, foliage, vegetable, herbal, oily	fresh, green, raw fruity with a pungent depth
Butanoic acid, 3-hydroxy-, ethyl ester	5405-41-4									fruity, green, grape, tropical, apple, skin	green, fruity and winey
Fenchol	1632-73-1									camphor, borneol, pine, woody, dry, sweet, lemon	camphoreous, cooling, medicinal, minty, earthy, humus
Butanoic acid, 3-hydroxy-, butyl ester	53605-94-0
3-Phenyl-1-propanol, acetate	122-72-5									sweet, balsam, storax, spicy, cinnamon	balsamic, floral, fruity, sappy, spicy and cinnamic with powdery nuances
Caryophyllenyl alcohol	913176-41-7
4a(2H)-Naphthalenol, 1,3,4,5,6,8a-hexahydro-4,7-dimethyl-1-(1-methylethyl)-, (1S,4R,4aS,8aR)-	19912-67-5
Neointermedeol	5945-72-2
Citronellol	106-22-9									floral, leather, waxy, rose, bud, citrus	floral, rose, sweet, green with fruity citrus nuances
Copaene	3856-25-5									woody, spicy, honey
Ethyl dl-2-hydroxycaproate	6946-90-3
p-Mentha-1,5-dien-8-ol	1686-20-0
Isopentyloxyethyl acetate	204652-53-9									floral, red rose, fruity, metallic
3-Cyclohexene-1-ethanol, .beta.,4-dimethyl-	18479-68-0									fruity, herbal
2,6-Di-tert-butyl-4-hydroxy-4-methylcyclohexa-2,5-dien-1-one	10396-80-2
(3E,7E)-1,5,5,8-Tetramethylcycloundeca-3,7-dienol	28446-26-6
cis-Hept-4-enol	6191-71-5									fresh, oily, fatty, creamy, vegetable, dairy, green, grassy	sweet, green, tomato, leaf, oily, tuna, creamy, vegetable, brothy, fishy
Dodecanal	112-54-9									soapy, waxy, aldehydic, citrus, green, floral	soapy, waxy, citrus, orange mandarin
1-Naphthalenol, 1,2,3,4,4a,7,8,8a-octahydro-1,6-dimethyl-4-(1-methylethyl)-, [1S-(1.alpha.,4.alpha.,4a.beta.,8a.beta.)]-	133645-25-7
2-Hydroxy-iso-butyrophenone	7473-98-5
3,7-Cycloundecadien-1-ol, 1,5,5,8-tetramethyl-	118014-38-3
Octane, 3-ethyl-2,7-dimethyl-	62183-55-5
7-Octen-1-ol, 3,7-dimethyl-, (S)-	6812-78-8
Eicosane	112-95-8									waxy
Trifluoroguanidine	37950-72-4
.alpha.-Cadinol	481-34-5									herb, wood
2-Naphthalenemethanol, decahydro-.alpha.,.alpha.,4a-trimethyl-8-methylene-, [2R-(2.alpha.,4a.alpha.,8a.beta.)]-	473-15-4									woody, green
Pentanoic acid, 3-methyl-4-oxo-	6628-79-1
2-Fluoropropene	1184-60-7
Propanoic acid, ethyl ester	105-37-3									sweet, fruity, rum, juicy, fruit, grape, pineapple	etherial, fruity, sweet, winey, bubble gum, apple and grape nuances
1-Butanol, 3-methyl-	123-51-3									fusel, oil, alcoholic, whiskey, fruity, banana	fusel, fermented, fruity, banana, etherial and cognac
1-Butanol, 3-methyl-, acetate	123-92-2									sweet, fruity, banana, solvent	sweet fruity, banana-iike with a green ripe nuance
1-Hexanol	111-27-3									ethereal, fusel, oil, fruity, alcoholic, sweet, green	green, fruity, apple-skin and oily
Hexanoic acid, ethyl ester	123-66-0									sweet, fruity, pineapple, waxy, green, banana	sweet, pineapple, fruity, waxy and banana with a green, estry nuance
1-Octen-3-ol	3391-86-4									mushroom, earthy, green, oily, fungal, raw chicken	mushroom, earthy, fungal, green, oily, vegetative, umami sensation and savory brothy
1-Heptanol	111-70-6									musty, leafy, violet, herbal, green, sweet, woody, peony	solvent-like, fermented with oily nutty and fatty notes, and a slight green aldehydic under note
Butanoic acid, 3-methyl-	503-74-2									sour, stinky, feet, sweaty, cheese, tropical	cheesey, dairy, creamy, fermented, sweet, waxy and berry
Phenylethyl Alcohol	60-12-8									floral, rose dried, rose flower, rose water	floral, sweet, rosey and bready
Cyclohexasiloxane, dodecamethyl-	540-97-6									odorless
Nonanal	124-19-6									waxy, aldehydic, rose, fresh, orris, orange, peel fatty, peely	effervescent, aldehydic citrus, cucumber and melon rindy, with raw potato and oily nutty and coconut like nuances
1-Octanol	111-87-5									waxy, green, orange, aldehydic, rose, mushroom	waxy, green, citrus, orange and aldehydic with a fruity nuance
Linalool	78-70-6									citrus, floral, sweet, bois de rose, woody, green, blueberry	citrus, orange, lemon, floral, waxy, aldehydic and woody
Octanoic acid, ethyl ester	106-32-1									fruity, wine, waxy, sweet, apricot, banana, brandy pear	sweet, waxy, fruity and pineapple with creamy, fatty, mushroom and cognac notes
Hexanoic acid	142-62-1									sour, fatty, sweat, cheese	cheesy, fruity, phenolic, fatty, goaty
1-Nonanol	143-8-8
L-.alpha.-Terpineol	10482-56-1									lilac, floral, terpenic
Decanoic acid, ethyl ester	110-38-3									sweet, waxy, fruity, apple, grape, oily, brandy	waxy, fruity, sweet apple
Ethanol, 2-(2-butoxyethoxy)-, acetate	124-17-4
Nonanoic acid	112-5-0
Dodecanoic acid, ethyl ester	106-33-2									sweet, waxy, floral, soapy, clean	waxy, soapy and floral with a creamy, dairy and fruity nuance
n-Decanoic acid	334-48-5									unpleasant rancid sour fatty citrus	soapy, waxy, fruity
2-Methoxy-4-vinylphenol	7786-61-0									dry, woody, fresh, amber, cedar, roasted, peanut	smoky, bacon, spicy, clove, phenolic, woody, amber
2(3H)-Furanone, dihydro-5-pentyl-	104-61-0									coconut, creamy, waxy, sweet, buttery, oily	coconut, creamy, waxy with fatty milky notes
Hexadecanoic acid, ethyl ester	628-97-7									mild, waxy, fruity, creamy, milky, balsam	waxy, fruity, creamy and fermented with a vanilla, balsamic nuanc
Ethyl 9-decenoate	67233-91-4									fruity, fatty
Benzeneacetic acid, ethyl ester	101-97-3									sweet, floral, honey, rose, balsam, cocoa	strong sweet rosy honey and balsamic cocoa-like with molasses and yeasty nuances
Octanoic acid	124-7-2
9-Decenoic acid	14436-32-9									waxy, green, fruity, fatty, soapy	waxy, creamy, fatty with a cheesy and milky nuance
